# Supplementary material for: Discovery of Novel Pentacyclic Triterpene Acid Amide Derivatives as Excellent Antimicrobial Agents Dependent on Generation of Reactive Oxygen Species
Source: Int J Mol Sci. 2023 Jun 24;24(13):10566. doi: 10.3390/ijms241310566 (PMC10341837; doi:10.3390/ijms241310566)
Supplement: Supplementary file 1 [file ijms-24-10566-s001.zip]

Archive with 1 entries (1 files):
- ijms-2433157-supplementary.pdf
